# Supplementary material for: Synthesis and Evaluation of Novel Nitric Oxide-Donating Ligustrazine Derivatives as Potent Antiplatelet Aggregation Agents
Source: Molecules. 2023 Apr 11;28(8):3355. doi: 10.3390/molecules28083355 (PMC10144142; doi:10.3390/molecules28083355)
Supplement: Supplementary file 1 [file molecules-28-03355-s001.zip]

Archive with 1 entries (1 files):
- molecules-2300057-supplementary.pdf
